# Supplementary material for: Iodine-Modified Ag NPs for Highly Sensitive SERS Detection of Deltamethrin Residues on Surfaces
Source: Molecules. 2023 Feb 10;28(4):1700. doi: 10.3390/molecules28041700 (PMC9967755; doi:10.3390/molecules28041700)
Supplement: Supplementary file 1 [file molecules-28-01700-s001.zip]

Archive with 1 entries (1 files):
- molecules-2129941-supplementary.pdf
